# Supplementary material for: Thoracic Tumor Associated with a Unilateral Empyema in a Beef Cow: A Case Report
Source: Vet Sci. 2023 May 27;10(6):376. doi: 10.3390/vetsci10060376 (PMC10302296; doi:10.3390/vetsci10060376)
Supplement: Supplementary file 1 [file vetsci-10-00376-s001.zip]

Archive with 1 entries (1 files):
- vetsci-2402246-supplementary.pdf
